# Supplementary material for: Design of Conjugates Based on Sesquiterpene Lactones with Polyalkoxybenzenes by “Click” Chemistry to Create Potential Anticancer Agents
Source: Molecules. 2022 Dec 1;27(23):8411. doi: 10.3390/molecules27238411 (PMC9738796; doi:10.3390/molecules27238411)
Supplement: Supplementary file 1 [file molecules-27-08411-s001.zip]

Archive with 1 entries (1 files):
- molecules-2059728-supplementary.pdf
